# Supplementary material for: Allometric scaling and social modulation of resting metabolic rate in a eusocial mammal (Heterocephalus glaber)
Source: Biol Open. 2026 Jun 24;15(6):bio062586. doi: 10.1242/bio.062586 (PMC13382701; doi:10.1242/bio.062586)
Supplement: Table S1. Effect of body mass (g) on resting metabolic rate (RMR) across all individuals. [file biolopen-15-062586-TableS1.xlsx]

## Sheet: Supplementary Table 1
Supplementrary Table 1. The distribution of resting metabolic rate (RMR; ml O2 hr-1) and body mass in five complete colonies of naked mole-rats (Heterocephalus glaber)
Colony	Tag_ID	Sex	DOB	Age_months	Age_years	Breeding status	Body_mass	VCO2	VO2	RQ	RMR
CF27	840*285*273	F	2017-09-11	44	3	NB	27	0.37865	0.54683	0.69245	32.8098
CF27	840*302*614	F	2017-09-11	44	3	NB	25.7	0.40762	0.57765	0.70565	34.659
CF27	840*280*590	F	2017-09-11	44	3	NB	35.2	0.78376	0.94501	0.82937	56.7006
CF27	840*115*773	M	2017-09-11	44	3	NB	39.3	0.70885	0.90888	0.77992	54.5328
CF27	840*118*580	M	2017-09-11	44	3	NB	33.3	0.39826	0.52364	0.76057	31.4184
CF27	109*263*777	F	2008-08-13	153	12	B	37.2	0.78555	0.89319	0.87948	53.5914
CF27	840*116*876	F	2017-09-11	44	3	NB	26.3	0.79747	1.0309	0.77357	61.854
CF27	840*300*853	M	2017-09-11	44	3	NB	37.3	0.65786	0.79911	0.82324	47.9466
CF27	109*118*337	F	2008-05-19	156	13	NB	33	0.46721	0.69022	0.6769	41.4132
CF27	109*100*882	M	2006-06-25	179	14	NB	41.2	0.57858	0.72779	0.79499	43.6674
CF27	840*280*894	M	2017-09-11	45	3	NB	29.9	0.50876	0.6536	0.77841	39.216
CF27	840*114*317	M	2017-05-16	48	4	NB	46.8	0.51105	0.62307	0.82022	37.3842
CF27	840*115*524	F	2017-09-11	45	3	NB	48.2	0.42052	0.5544	0.75852	33.264
CF27	839*807*572	F	2017-05-16	48	4	NB	43.2	0.50197	0.67166	0.74735	40.2996
CF27	840-284-780	F	2017-09-11	45	3	NB	35.6	0.42463	0.57703	0.7359	34.6218
17A	840*286*546	M	2019-05-25	24	2	NB	25	0.61165	0.77149	0.79281	46.2894
17A	840*282*309	F	2019-08-25	21	1	NB	26.1	0.23561	0.35787	0.65836	21.4722
17A	840*300*521	M	2018-04-19	37	3	NB	31.4	0.73638	0.93599	0.78674	56.1594
17A	840*287*350	M	2019-06-26	23	1	NB	26.9	0.51677	0.70848	0.7294	42.5088
17A	840-302-288	M	2019-08-25	21	1	NB	21.9	0.27236	0.42121	0.64661	25.2726
17A	840*287*282	F	2019-06-26	23	1	NB	23.1	0.45948	0.54798	0.83849	32.8788
17A	840*286*304	M	2019-01-07	29	2	NB	33.5	0.59831	0.72066	0.83023	43.2396
17A	840*306*843	F	2019-06-26	23	1	NB	18.9	0.22214	0.27645	0.80355	16.587
17A	840*305*571	F	2018-04-19	37	3	B	62.1	0.79359	1.0599	0.74877	63.594
17A	840*299*770	F	2019-06-26	23	1	NB	27.7	0.40013	0.51781	0.77274	31.0686
17A	840*307*379	F	2018-04-19	37	3	NB	28.7	0.56202	0.67308	0.83499	40.3848
17A	840*305*127	F	2019-05-25	24	2	NB	27.2	0.49083	0.63595	0.77181	38.157
17A	840*286*381	F	2019-01-07	29	2	NB	61.2	1.0507	1.3356	0.7867	80.136
17A	840*299*785	F	2019-05-25	24	2	NB	25.3	0.44881	0.62224	0.72128	37.3344
17A	840*285*333	F	2019-05-25	24	2	NB	41.1	0.39691	0.55693	0.71267	33.4158
17A	840*279*576	M	2018-04-19	37	3	NB	45.5	0.44667	0.58826	0.75931	35.2956
17A	840*106*629	F	2015-12-08	66	5	NB	68.4	0.27275	0.39529	0.69	23.7174
17A	840*306*563	F	2019-08-25	21	1	NB	21.7	0.28486	0.38875	0.73276	23.325
17A	840*303*377	F	2019-08-25	21	1	NB	23.4	0.38253	0.49256	0.77661	29.5536
G	041*281*015	F	NA	NA	NA	NB	37.5	0.57844	0.69548	0.83171	41.7288
G	109*124*265	M	2006-12-04	174	14	NB	43.6	0.96845	1.3266	0.73001	79.596
G	109*096*091	F	2007-04-23	169	14	NB	58.4	0.90193	1.1053	0.816	66.318
G	109*103*297	F	2007-07-25	166	13	B	48.7	0.68809	0.78954	0.87151	47.3724
G	109*284*332	M	2007-11-02	163	13	NB	46	0.79612	1.0094	0.78872	60.564
G	109*279*316	F	2007-04-23	169	14	B	48.6	0.81981	1.1104	0.73832	66.624
G	109*108*625	F	2006-12-04	174	14	NB	34.6	0.37068	0.4523	0.81954	27.138
G	109*097*267	F	2007-04-23	169	14	NB	53.7	0.36444	0.38572	0.94483	23.1432
G	109*095*894	M	NA	NA	NA	NB	41.2	0.73967	0.95447	0.77495	57.2682
B	041*358*266	M	2012-10-15	104	8	NB	50.2	0.21824	0.35119	0.62144	21.0714
B	041*299*849	M	2012-10-15	104	8	NB	49.8	0.67212	0.85263	0.78829	51.1578
B	041*282*851	F	2012-10-15	104	8	NB	57	0.14577	0.2795	0.52154	16.77
B	034*585*082	M	2007-11-19	163	13	NB	55.3	0.94103	1.3678	0.68797	82.068
B	052*310*869	M	2014-01-01	89	7	NB	52.3	0.45451	0.67758	0.67077	40.6548
B	041*127*847	M	2014-02-21	88	7	NB	58.1	0.65745	0.85093	0.77263	51.0558
B	052*257*618	M	2014-01-01	89	7	NB	48.2	0.28547	0.38735	0.73698	23.241
B	840*121*552	M	2016-12-05	54	4	NB	35.7	0.61144	0.71428	0.85602	42.8568
B	041*368*291	M	2012-10-15	104	8	NB	60.2	1.0322	1.2641	0.81654	75.846
B	840*120*522	M	2016-12-05	54	4	NB	36.7	0.71535	0.8943	0.7999	53.658
B	052*301*546	M	2014-01-01	89	7	NB	44.6	0.35328	0.5149	0.68613	30.894
B	052*273*362	F	2014-01-01	89	7	NB	32.9	0.20587	0.328	0.62765	19.68
B	840*119*631	F	2016-05-04	61	5	NB	32.4	0.51088	0.61796	0.82672	37.0776
B	041*373*032	F	2012-10-15	104	8	NB	59.4	0.80207	1.0768	0.74484	64.608
B	041*270*838	M	2013-09-16	93	7	NB	64.7	1.0795	1.538	0.70188	92.28
B	041*293*584	M	2014-02-21	88	7	NB	50.1	0.76523	1.1227	0.68159	67.362
B	041*519*634	F	2014-02-21	88	7	NB	51.9	0.45689	0.73465	0.62191	44.079
B	041*078*050	F	2013-09-16	93	7	NB	54.2	0.92572	1.1794	0.78492	70.764
B	109*120*283	F	2008-07-30	154	12	B	47.9	0.55496	0.77977	0.7117	46.7862
B	041*304*306	M	2012-10-15	104	8	NB	54	0.82349	1.0476	0.78605	62.856
B	034*528*881	F	2006-01-01	185	15	B	57	0.89514	1.1248	0.79579	67.488
B	041*546*025	F	2012-10-15	104	8	NB	58.1	0.94836	1.2511	0.758	75.066
B	052*312*834	M	2015-01-01	77	6	NB	41.6	0.12436	0.28619	0.43452	17.1714
B	840*119*009	F	2016-05-04	61	5	NB	33.4	0.67446	0.871	0.77435	52.26
B	109*271*118	M	2007-08-29	166	13	NB	43.6	0.48656	0.73091	0.66569	43.8546
11C	840*299*558	F	2020-10-07	8	0	NB	25.1	0.23591	0.33776	0.69845	20.2656
11C	840*280*348	F	2020-10-07	8	0	NB	32.3	0.55578	0.75426	0.73685	45.2556
11C	840*282*612	F	NA	NA	NA	B	55	0.76956	0.99638	0.77235	59.7828
11C	041*364*087	M	2014-01-21	89	7	B	53.2	1.1556	1.7241	0.67026	103.446
11C	840*307*005	F	2020-10-07	8	0	NB	30.9	0.56405	0.77425	0.72852	46.455
11C	840*280*042	M	2020-10-07	8	0	NB	26.6	0.42048	0.62073	0.6774	37.2438
11C	840*300*273	M	2020-10-07	8	0	NB	28.9	0.45627	0.73377	0.62182	44.0262
11C	840*307*323	F	2020-10-07	8	0	NB	30.1	0.20238	0.35182	0.57522	21.1092
